# Supplementary material for: A comparative assessment of the glucose monitor (SD Codefree) and auto analyzer (BT-3000) in measuring blood glucose concentration among diabetic patients
Source: BMC Res Notes. 2017 Sep 6;10:453. doi: 10.1186/s13104-017-2789-0 (PMC5588599; doi:10.1186/s13104-017-2789-0)
Supplement: Supplementary file 1 — Additional file 1. Dataset: Data used for the analysis whose results are presented in this manuscript are carried out. [file 13104_2017_2789_MOESM1_ESM.xlsx]

## Sheet: Sheet1
S/No	Diabetic Status	Type of DM	Glucometer readings	Auto analyzer Readings
D1	Diabetic	Type 2	6.4	6.23
D2	Diabetic	Type 1	9	9.56
D3	Diabetic	Type 2	7.8	5.89
D4	Diabetic	Type 2	12.2	11.68
D5	Diabetic	Type 2	8.2	6.63
D6	Diabetic	Type 2	6.5	5.62
D7	Diabetic	Type 2	9.3	9.95
D8	Diabetic	Type 2	6.8	7.09
D9	Diabetic	Type 2	6.8	5.7
D10	Diabetic	Type 2	8.5	9.49
D11	Diabetic	Type 2	7.7	8.41
D12	Diabetic	Type 2	8.1	8.93
D13	Diabetic	Type 2	8.3	7.77
D14	Diabetic	Type 2	10.2	11.42
D15	Diabetic	Type 2	8.2	8.45
D16	Diabetic	Type 2	8.5	8.42
D17	Diabetic	Type 2	11.8	10.46
D18	Diabetic	Type 2	11.6	11.26
D19	Diabetic	Type 2	6.8	7.19
D20	Diabetic	Type 2	10.5	9.92
D21	Diabetic	Type 2	7.1	5.59
D22	Diabetic	Type 2	5.7	4.31
D23	Diabetic	Type 2	10.8	9.08
D24	Diabetic	Type 2	12.8	12.26
D25	Diabetic	Type 2	13.5	13.99
D26	Diabetic	Type 2	6.2	5.88
D27	Diabetic	Type 2	13	12.57
D28	Diabetic	Type 2	16.8	18.5
D29	Diabetic	Type 2	7.5	6.78
D30	Diabetic	Type 2	23.5	5.36
D31	Diabetic	Type 2	4.5	6.92
D32	Diabetic	Type 2	20.7	18.87
D33	Diabetic	Type 2	7.5	9.04
D34	Diabetic	Type 1	7.6	6.35
D35	Diabetic	Type 2	13.4	8.06
D36	Diabetic	Type 2	10.7	12.62
D37	Diabetic	Type 2	6.8	9.27
D38	Diabetic	Type 2	7.5	6.28
D39	Diabetic	Type 2	9.1	7.48
D40	Diabetic	Type 2	8.8	8.96
D41	Diabetic	Type 2	15.3	15.51
D42	Diabetic	Type 2	15.5	14.29
D43	Diabetic	Type 2	13.6	15.24
D44	Diabetic	Type 2	5.4	7.77
D45	Diabetic	Type 2	11.3	10.42
D46	Diabetic	Type 2	12.52	11.67
D47	Diabetic	Type 2	11.3	11.67
D48	Diabetic	Type 2	6	5.17
D49	Diabetic	Type 1	12.2	9.27
D50	Diabetic	Type 2	6.4	9.27
D51	Diabetic	Type 2	12.2	12.62
D52	Diabetic	Type 2	23.9	20.56
D53	Diabetic	Type 2	5.9	6.12
D54	Diabetic	Type 2	16.7	15.35
D55	Diabetic	Type 2	12.1	11.52
D56	Diabetic	Type 2	7.7	6.74
D57	Diabetic	Type 2	12.6	12.32
D58	Diabetic	Type 2	9.7	8.63
D59	Diabetic	Type 2	13.8	12.48
D60	Diabetic	Type 2	13.5	14.13
D61	Diabetic	Type 2	6.1	7.24
D62	Diabetic	Type 2	9.3	8.74
D63	Diabetic	Type 2	11	10.56
D64	Diabetic	Type 2	11.8	11.24
D65	Diabetic	Type 2	7.4	5.41
D66	Diabetic	Type 2	10.6	9.56
D67	Diabetic	Type 2	13.3	10.46
D68	Diabetic	Type 2	13.1	9.86
D69	Diabetic	Type 2	7.9	8.1
D70	Diabetic	Type 2	10.3	9.71
D71	Diabetic	Type 2	5.6	7.71
D72	Diabetic	Type 2	8.2	9.19
D73	Diabetic	Type 2	13	9.38
D74	Diabetic	Type 1	5.3	5.16
D75	Diabetic	Type 2	6.2	6.97
D76	Diabetic	Type 2	7.8	5.76
D77	Diabetic	Type 2	17.3	14.3
D78	Diabetic	Type 2	7.3	4.9
D79	Diabetic	Type 2	7.7	6.24
D80	Diabetic	Type 2	7.7	8.68
D81	Diabetic	Type 2	13.7	10.93
D82	Diabetic	Type 2	8.6	7.99
D83	Diabetic	Type 2	8.9	8.86
D84	Diabetic	Type 2	5.3	4.26
D85	Diabetic	Type 2	13.1	10.01
D86	Diabetic	Type 2	8.8	6.24
D87	Diabetic	Type 2	12.8	11.53
D88	Diabetic	Type 2	11.2	10.53
D89	Diabetic	Type 2	8.7	7.79
D90	Diabetic	Type 2	13.4	12.1
D91	Diabetic	Type 2	7.2	6.31
D92	Diabetic	Type 2	12.5	11.43
D93	Diabetic	Type 2	5.9	5.42
D94	Diabetic	Type 2	10.2	9.87
D95	Diabetic	Type 2	8.6	7.76
D96	Diabetic	Type 2	14.3	12.86
D97	Diabetic	Type 2	11.7	12.47
D98	Diabetic	Type 2	11.2	10.48
D99	Diabetic	Type 2	9.4	10.37
D100	Diabetic	Type 2	6.8	5.7
ND1	Non Diabetic	N/A	5.3	4.74
ND2	Non Diabetic	N/A	6.4	6.23
ND3	Non Diabetic	N/A	5.7	4.87
ND4	Non Diabetic	N/A	5	4.82
ND5	Non Diabetic	N/A	5.3	5.49
ND6	Non Diabetic	N/A	5.1	4.57
ND7	Non Diabetic	N/A	5.6	5.28
ND8	Non Diabetic	N/A	6.3	5.29
ND9	Non Diabetic	N/A	6.1	5.24
ND10	Non Diabetic	N/A	5.6	5.09
ND11	Non Diabetic	N/A	4.8	6.45
ND12	Non Diabetic	N/A	5.4	3.82
ND13	Non Diabetic	N/A	5.5	3.7
ND14	Non Diabetic	N/A	5.4	4.86
ND15	Non Diabetic	N/A	5.5	4.79
ND16	Non Diabetic	N/A	5.1	4.24
ND17	Non Diabetic	N/A	5.5	3.9
ND18	Non Diabetic	N/A	5.8	5.66
ND19	Non Diabetic	N/A	5.5	4.58
ND20	Non Diabetic	N/A	4.6	4.33
ND21	Non Diabetic	N/A	4.8	4.77
ND22	Non Diabetic	N/A	5.6	4.42
ND23	Non Diabetic	N/A	6	3.36
ND24	Non Diabetic	N/A	5	4.6
ND25	Non Diabetic	N/A	4.6	4.06
ND26	Non Diabetic	N/A	5.6	6.62
ND27	Non Diabetic	N/A	6.5	4.4
ND28	Non Diabetic	N/A	5	4.41
ND29	Non Diabetic	N/A	4.8	5.93
ND30	Non Diabetic	N/A	5.8	5.82
ND31	Non Diabetic	N/A	5.6	4.43
ND32	Non Diabetic	N/A	5.4	5.35
ND33	Non Diabetic	N/A	5.7	4.38
ND34	Non Diabetic	N/A	6	5.82
ND35	Non Diabetic	N/A	4.1	4.06
ND36	Non Diabetic	N/A	5.3	5.43
ND37	Non Diabetic	N/A	5.6	4.74
ND38	Non Diabetic	N/A	4.7	4.53
ND39	Non Diabetic	N/A	4.3	4.24
ND40	Non Diabetic	N/A	5.4	5.51
ND41	Non Diabetic	N/A	5.1	4.62
ND42	Non Diabetic	N/A	5.9	5.21
ND43	Non Diabetic	N/A	4.8	6.01
ND44	Non Diabetic	N/A	4.9	5.13
ND45	Non Diabetic	N/A	5.6	4.88
ND46	Non Diabetic	N/A	5.3	5.74
ND47	Non Diabetic	N/A	5.1	5.24
ND48	Non Diabetic	N/A	4.2	5.31
ND49	Non Diabetic	N/A	5.8	4.57
ND50	Non Diabetic	N/A	4.9	5.88
